# Supplementary material for: Interpreting Prevotella and Bacteroides as biomarkers of diet and lifestyle
Source: Microbiome. 2016 Apr 12;4:15. doi: 10.1186/s40168-016-0160-7 (PMC4828855; doi:10.1186/s40168-016-0160-7)
Supplement: Additional file 5: — RDATAand RMD.tar.gz is a zipped file of all the data and R markdown files to reproduce all the analyses done in the article and is the files can be found at : <http://purl.stanford.edu/fs506ff9976>. (ZIP 11504 kb) [file 40168_2016_160_MOESM5_ESM.zip]

Archive with 1 entries (1 files):
- RDATAandRMD.tar.gz
